# Supplementary material for: From brown to white: Brown adipose tissue endothelial cells whiten in culture conditions
Source: Mol Metab. 2026 Mar 12;107:102349. doi: 10.1016/j.molmet.2026.102349 (PMC13049445; doi:10.1016/j.molmet.2026.102349)
Supplement: Supplementary Table 1 — Detailed overview of KEGG pathway analysis of Figure 2D-E and 4B including KEGG pathway description and associated gene names. [file mmc1.xlsx]

## Sheet: Figure 2
Figure 2 D
BAT-EC upregulated genes
KEGG_A_class	KEGG_B_class	ID	pathway_ID	Pathway	GeneRatio	BgRatio	enrich_factor	pvalue	qvalue	geneID	Symbol	Column1	_1
Organismal Systems	Endocrine system	ko03320	mmu03320	PPAR signaling pathway	0.0649	0.0087	7.48	6.82201e-08	1.50084e-05	ENSMUSG00000000440;ENSMUSG00000010651;ENSMUSG00000011305;ENSMUSG00000015568;ENSMUSG00000027359;ENSMUSG00000027513;ENSMUSG00000028427;ENSMUSG00000028607;ENSMUSG00000028773;ENSMUSG00000031710;ENSMUSG00000037071;ENSMUSG00000078937	Pparg;Acaa1b;Plin5;Lpl;Slc27a2;Pck1;Aqp7;Cpt2;Fabp3;Ucp1;Scd1;Cpt1b	12	up
Human Diseases	Endocrine and metabolic disease	ko04931	mmu04931	Insulin resistance	0.0595	0.0082	7.22	3.51563e-07	3.8672e-05	ENSMUSG00000005373;ENSMUSG00000021069;ENSMUSG00000027359;ENSMUSG00000027513;ENSMUSG00000030244;ENSMUSG00000032462;ENSMUSG00000042010;ENSMUSG00000046794;ENSMUSG00000049999;ENSMUSG00000053113;ENSMUSG00000078937	Mlxipl;Pygl;Slc27a2;Pck1;Gys2;Pik3cb;Acacb;Ppp1r3b;Ppp1r3d;Socs3;Cpt1b	11	up
Environmental Information Processing	Signal transduction	ko04152	mmu04152	AMPK signaling pathway	0.0595	0.0103	5.76	3.37341e-06	0.000247383	ENSMUSG00000000440;ENSMUSG00000003123;ENSMUSG00000020532;ENSMUSG00000025153;ENSMUSG00000025271;ENSMUSG00000027513;ENSMUSG00000030244;ENSMUSG00000032462;ENSMUSG00000037071;ENSMUSG00000042010;ENSMUSG00000078937	Pparg;Lipe;Acaca;Fasn;Pfkfb1;Pck1;Gys2;Pik3cb;Scd1;Acacb;Cpt1b	11	up
Organismal Systems	Circulatory system	ko04260	mmu04260	Cardiac muscle contraction	0.0541	0.0088	6.13	5.3884e-06	0.000296362	ENSMUSG00000007097;ENSMUSG00000010066;ENSMUSG00000013936;ENSMUSG00000025488;ENSMUSG00000053093;ENSMUSG00000059741;ENSMUSG00000064354;ENSMUSG00000064358;ENSMUSG00000074218;ENSMUSG00000083863	Atp1a2;Cacna2d2;Myl2;Cox8b;Myh7;Myl3;mt-Co2;mt-Co3;Cox7a1;Gm13341	10	up
Organismal Systems	Endocrine system	ko04910	mmu04910	Insulin signaling pathway	0.0649	0.0165	3.94	5.68072e-05	0.00249952	ENSMUSG00000003123;ENSMUSG00000020532;ENSMUSG00000021069;ENSMUSG00000025153;ENSMUSG00000027513;ENSMUSG00000030244;ENSMUSG00000032462;ENSMUSG00000038037;ENSMUSG00000042010;ENSMUSG00000046794;ENSMUSG00000049999;ENSMUSG00000053113	Lipe;Acaca;Pygl;Fasn;Pck1;Gys2;Pik3cb;Socs1;Acacb;Ppp1r3b;Ppp1r3d;Socs3	12	up
Organismal Systems	Environmental adaptation	ko04714	mmu04714	Thermogenesis	0.0811	0.0259	3.13	9.6559e-05	0.0035405	ENSMUSG00000000440;ENSMUSG00000003123;ENSMUSG00000025488;ENSMUSG00000025509;ENSMUSG00000028607;ENSMUSG00000031710;ENSMUSG00000039410;ENSMUSG00000064341;ENSMUSG00000064354;ENSMUSG00000064358;ENSMUSG00000064368;ENSMUSG00000065947;ENSMUSG00000074218;ENSMUSG00000078937;ENSMUSG00000083863	Pparg;Lipe;Cox8b;Pnpla2;Cpt2;Ucp1;Prdm16;mt-Nd1;mt-Co2;mt-Co3;mt-Nd6;mt-Nd4l;Cox7a1;Cpt1b;Gm13341	15	up
Metabolism	Lipid metabolism	ko00561	mmu00561	Glycerolipid metabolism	0.0378	0.006	6.31	0.000119933	0.00376933	ENSMUSG00000000276;ENSMUSG00000015568;ENSMUSG00000025509;ENSMUSG00000026922;ENSMUSG00000030747;ENSMUSG00000041653;ENSMUSG00000053846	Dgke;Lpl;Pnpla2;Agpat2;Dgat2;Pnpla3;Lipg	7	up
Organismal Systems	Endocrine system	ko04922	mmu04922	Glucagon signaling pathway	0.0432	0.0098	4.43	0.000457307	0.0125759	ENSMUSG00000020532;ENSMUSG00000021069;ENSMUSG00000025271;ENSMUSG00000027513;ENSMUSG00000030244;ENSMUSG00000030246;ENSMUSG00000042010;ENSMUSG00000078937	Acaca;Pygl;Pfkfb1;Pck1;Gys2;Ldhb;Acacb;Cpt1b	8	up
Human Diseases	Infectious disease: viral	ko05160	mmu05160	Hepatitis C	0.0541	0.0161	3.36	0.000837666	0.0204763	ENSMUSG00000020641;ENSMUSG00000025498;ENSMUSG00000032462;ENSMUSG00000032690;ENSMUSG00000034459;ENSMUSG00000041378;ENSMUSG00000053113;ENSMUSG00000062488;ENSMUSG00000067297;ENSMUSG00000074896	Rsad2;Irf7;Pik3cb;Oas2;Ifit1;Cldn5;Socs3;I830012O16Rik;2010002M12Rik;Ifit3	10	up
Organismal Systems	Endocrine system	ko04923	mmu04923	Regulation of lipolysis in adipocytes	0.027	0.0046	5.94	0.00151683	0.0323468	ENSMUSG00000003123;ENSMUSG00000025509;ENSMUSG00000028427;ENSMUSG00000032462;ENSMUSG00000083816	Lipe;Pnpla2;Aqp7;Pik3cb;Gm13033	5	up
Metabolism	Global and overview maps	ko01212	mmu01212	Fatty acid metabolism	0.0324	0.0068	4.78	0.00161734	0.0323468	ENSMUSG00000010651;ENSMUSG00000020532;ENSMUSG00000025153;ENSMUSG00000028607;ENSMUSG00000037071;ENSMUSG00000078937	Acaa1b;Acaca;Fasn;Cpt2;Scd1;Cpt1b	6	up
Environmental Information Processing	Signal transduction	ko04015	mmu04015	Rap1 signaling pathway	0.0703	0.0288	2.44	0.00270024	0.0456301	ENSMUSG00000001995;ENSMUSG00000002688;ENSMUSG00000020178;ENSMUSG00000022469;ENSMUSG00000029648;ENSMUSG00000032462;ENSMUSG00000042745;ENSMUSG00000044641;ENSMUSG00000049044;ENSMUSG00000049929;ENSMUSG00000062960;ENSMUSG00000068036;ENSMUSG00000071042	Sipa1l2;Prkd1;Adora2a;Rapgef3;Flt1;Pik3cb;Id1;Pard6b;Rapgef4;Lpar4;Kdr;Mllt4;Rasgrp3	13	up
Environmental Information Processing	Signal transduction	ko04668	mmu04668	TNF signaling pathway	0.0378	0.0101	3.74	0.00274676	0.0456301	ENSMUSG00000018899;ENSMUSG00000032462;ENSMUSG00000048852;ENSMUSG00000053113;ENSMUSG00000069892;ENSMUSG00000069893;ENSMUSG00000083816	Irf1;Pik3cb;Gm12185;Socs3;9930111J21Rik2;9930111J21Rik1;Gm13033	7	up
Organismal Systems	Circulatory system	ko04261	mmu04261	Adrenergic signaling in cardiomyocytes	0.0432	0.013	3.33	0.00290373	0.0456301	ENSMUSG00000007097;ENSMUSG00000010066;ENSMUSG00000013936;ENSMUSG00000022469;ENSMUSG00000022490;ENSMUSG00000049044;ENSMUSG00000053093;ENSMUSG00000059741	Atp1a2;Cacna2d2;Myl2;Rapgef3;Ppp1r1a;Rapgef4;Myh7;Myl3	8	up
Environmental Information Processing	Signal transduction	ko04024	mmu04024	cAMP signaling pathway	0.0486	0.0163	2.99	0.00328392	0.0481641	ENSMUSG00000003123;ENSMUSG00000007097;ENSMUSG00000020178;ENSMUSG00000022469;ENSMUSG00000023868;ENSMUSG00000032462;ENSMUSG00000049044;ENSMUSG00000049241;ENSMUSG00000068036	Lipe;Atp1a2;Adora2a;Rapgef3;Pde10a;Pik3cb;Rapgef4;Hcar1;Mllt4	9	up
Metabolism	Lipid metabolism	ko00061	mmu00061	Fatty acid biosynthesis	0.0162	0.0017	9.35	0.0038664	0.0531629	ENSMUSG00000020532;ENSMUSG00000025153;ENSMUSG00000042010	Acaca;Fasn;Acacb	3	up
Organismal Systems	Excretory system	ko04964	mmu04964	Proximal tubule bicarbonate reclamation	0.0162	0.0018	8.98	0.00435086	0.0563053	ENSMUSG00000000805;ENSMUSG00000007097;ENSMUSG00000027513	Car4;Atp1a2;Pck1	3	up
Human Diseases	Endocrine and metabolic disease	ko04930	mmu04930	Type II diabetes mellitus	0.0216	0.0038	5.65	0.00543019	0.0587753	ENSMUSG00000032462;ENSMUSG00000038037;ENSMUSG00000047591;ENSMUSG00000053113	Pik3cb;Socs1;Mafa;Socs3	4	up
Organismal Systems	Development and regeneration	ko04360	mmu04360	Axon guidance	0.0432	0.0144	2.99	0.00547789	0.0587753	ENSMUSG00000021904;ENSMUSG00000026121;ENSMUSG00000031217;ENSMUSG00000032462;ENSMUSG00000032537;ENSMUSG00000032735;ENSMUSG00000038264;ENSMUSG00000044641	Sema3g;Sema4c;Efnb1;Pik3cb;Ephb1;Ablim3;Sema7a;Pard6b	8	up
Human Diseases	Endocrine and metabolic disease	ko04932	mmu04932	Non-alcoholic fatty liver disease	0.0432	0.0144	2.99	0.00547789	0.0587753	ENSMUSG00000005373;ENSMUSG00000025488;ENSMUSG00000032462;ENSMUSG00000053113;ENSMUSG00000064354;ENSMUSG00000064358;ENSMUSG00000074218;ENSMUSG00000083863	Mlxipl;Cox8b;Pik3cb;Socs3;mt-Co2;mt-Co3;Cox7a1;Gm13341	8	up
Figure 2 E
WATg-EC upregulated genes
KEGG_A_class	KEGG_B_class	ID	pathway_ID	Pathway	GeneRatio	BgRatio	enrich_factor	pvalue	qvalue	geneID	Symbol	Column1	_1
Environmental Information Processing	Signaling molecules and interaction	ko04512	mmu04512	ECM-receptor interaction	0.054	0.0085	6.38	1.17167e-09	2.88602e-07	ENSMUSG00000001119;ENSMUSG00000001930;ENSMUSG00000002900;ENSMUSG00000019899;ENSMUSG00000020241;ENSMUSG00000026479;ENSMUSG00000026840;ENSMUSG00000028047;ENSMUSG00000031273;ENSMUSG00000031274;ENSMUSG00000031849;ENSMUSG00000033327;ENSMUSG00000037016;ENSMUSG00000042453;ENSMUSG00000067158;ENSMUSG00000079465;ENSMUSG00000091345	Col6a1;Vwf;Lamb1;Lama2;Col6a2;Lamc2;Lamc3;Thbs3;Col4a6;Col4a5;Comp;Tnxb;Frem2;Reln;Col4a4;Col4a3;Col6a5	17	down
Cellular Processes	Cellular community - eukaryotes	ko04510	mmu04510	Focal adhesion	0.0825	0.0215	3.83	4.51535e-09	5.56101e-07	ENSMUSG00000001119;ENSMUSG00000001930;ENSMUSG00000002900;ENSMUSG00000009376;ENSMUSG00000009621;ENSMUSG00000019899;ENSMUSG00000020053;ENSMUSG00000020122;ENSMUSG00000020241;ENSMUSG00000020357;ENSMUSG00000026479;ENSMUSG00000026840;ENSMUSG00000028019;ENSMUSG00000028047;ENSMUSG00000029769;ENSMUSG00000030774;ENSMUSG00000031273;ENSMUSG00000031274;ENSMUSG00000031849;ENSMUSG00000033327;ENSMUSG00000042453;…	Col6a1;Vwf;Lamb1;Met;Vav2;Lama2;Igf1;Egfr;Col6a2;Flt4;Lamc2;Lamc3;Pdgfc;Thbs3;Ccdc136;Pak1;Col4a6;Col4a5;Comp;Tnxb;Reln;Col4a4;Flnc;Ccnd1;Col4a3;Col6a5	26	down
Human Diseases	Cancer: overview	ko05200	mmu05200	Pathways in cancer	0.1238	0.0452	2.74	1.03315e-08	8.48273e-07	ENSMUSG00000002109;ENSMUSG00000002900;ENSMUSG00000003849;ENSMUSG00000005413;ENSMUSG00000009376;ENSMUSG00000009681;ENSMUSG00000015957;ENSMUSG00000017057;ENSMUSG00000017737;ENSMUSG00000019768;ENSMUSG00000019899;ENSMUSG00000020053;ENSMUSG00000020122;ENSMUSG00000020357;ENSMUSG00000021559;ENSMUSG00000021756;ENSMUSG00000021835;ENSMUSG00000026479;ENSMUSG00000026840;ENSMUSG00000026875;ENSMUSG00000027715;…	Ddb2;Lamb1;Nqo1;Hmox1;Met;Bcr;Wnt11;Il13ra1;Mmp9;Esr1;Lama2;Igf1;Egfr;Flt4;Dapk1;Il6st;Bmp4;Lamc2;Lamc3;Traf1;Ccna2;Il6ra;Mxra8;Ret;Wnt5b;Fgfr2;Col4a6;Col4a5;Fgfr1;Mmp2;Egln3;Gstm2;Flt3;Gng2;Ar;Col4a4;Ccnd1;Csf2rb2;Col4a3	39	down
Organismal Systems	Digestive system	ko04974	mmu04974	Protein digestion and absorption	0.0413	0.0086	4.8	3.07552e-06	0.000187771	ENSMUSG00000001119;ENSMUSG00000020241;ENSMUSG00000023243;ENSMUSG00000027820;ENSMUSG00000031273;ENSMUSG00000031274;ENSMUSG00000034164;ENSMUSG00000035000;ENSMUSG00000054641;ENSMUSG00000063564;ENSMUSG00000067158;ENSMUSG00000079465;ENSMUSG00000091345	Col6a1;Col6a2;Kcnk5;Mme;Col4a6;Col4a5;Emid1;Dpp4;Mmrn1;Col23a1;Col4a4;Col4a3;Col6a5	13	down
Human Diseases	Cancer: overview	ko05205	mmu05205	Proteoglycans in cancer	0.0667	0.0212	3.14	3.8116e-06	0.000187771	ENSMUSG00000009376;ENSMUSG00000009621;ENSMUSG00000015957;ENSMUSG00000017737;ENSMUSG00000019768;ENSMUSG00000019929;ENSMUSG00000020053;ENSMUSG00000020122;ENSMUSG00000024998;ENSMUSG00000029769;ENSMUSG00000030170;ENSMUSG00000030774;ENSMUSG00000031565;ENSMUSG00000031740;ENSMUSG00000032470;ENSMUSG00000032826;ENSMUSG00000039005;ENSMUSG00000050368;ENSMUSG00000055653;ENSMUSG00000068699;ENSMUSG00000070348	Met;Vav2;Wnt11;Mmp9;Esr1;Dcn;Igf1;Egfr;Plce1;Ccdc136;Wnt5b;Pak1;Fgfr1;Mmp2;Mras;Ank2;Tlr4;Hoxd10;Gpc3;Flnc;Ccnd1	21	down
Environmental Information Processing	Signaling molecules and interaction	ko04061	mmu04061	Viral protein interaction with cytokine and cytokine receptor	0.0349	0.0066	5.25	7.41735e-06	0.000287118	ENSMUSG00000004814;ENSMUSG00000020676;ENSMUSG00000021756;ENSMUSG00000027947;ENSMUSG00000029380;ENSMUSG00000031780;ENSMUSG00000042262;ENSMUSG00000073878;ENSMUSG00000094065;ENSMUSG00000094686;ENSMUSG00000096596	Ccl24;Ccl11;Il6st;Il6ra;Cxcl1;Ccl17;Ccr8;Gm13304;Gm21541;Ccl21a;Gm10591	11	down
Human Diseases	Infectious disease: viral	ko05165	mmu05165	Human papillomavirus infection	0.0825	0.0316	2.61	8.15955e-06	0.000287118	ENSMUSG00000001119;ENSMUSG00000001930;ENSMUSG00000002900;ENSMUSG00000015957;ENSMUSG00000019899;ENSMUSG00000020122;ENSMUSG00000020241;ENSMUSG00000025812;ENSMUSG00000026479;ENSMUSG00000026840;ENSMUSG00000027715;ENSMUSG00000028047;ENSMUSG00000028238;ENSMUSG00000029053;ENSMUSG00000029070;ENSMUSG00000030170;ENSMUSG00000031273;ENSMUSG00000031274;ENSMUSG00000031849;ENSMUSG00000033327;ENSMUSG00000042453;…	Col6a1;Vwf;Lamb1;Wnt11;Lama2;Egfr;Col6a2;Pard3;Lamc2;Lamc3;Ccna2;Thbs3;Atp6v0d2;Prkcz;Mxra8;Wnt5b;Col4a6;Col4a5;Comp;Tnxb;Reln;Pard6g;Col4a4;Ccnd1;Col4a3;Col6a5	26	down
Environmental Information Processing	Signal transduction	ko04151	mmu04151	PI3K-Akt signaling pathway	0.1048	0.0465	2.25	1.11965e-05	0.000344734	ENSMUSG00000001119;ENSMUSG00000001930;ENSMUSG00000002900;ENSMUSG00000005534;ENSMUSG00000009376;ENSMUSG00000019899;ENSMUSG00000020053;ENSMUSG00000020122;ENSMUSG00000020241;ENSMUSG00000020357;ENSMUSG00000026479;ENSMUSG00000026840;ENSMUSG00000027947;ENSMUSG00000028019;ENSMUSG00000028047;ENSMUSG00000030849;ENSMUSG00000031273;ENSMUSG00000031274;ENSMUSG00000031465;ENSMUSG00000031565;ENSMUSG00000031849;…	Col6a1;Vwf;Lamb1;Insr;Met;Lama2;Igf1;Egfr;Col6a2;Flt4;Lamc2;Lamc3;Il6ra;Pdgfc;Thbs3;Fgfr2;Col4a6;Col4a5;Angpt2;Fgfr1;Comp;Tnxb;Csf3;Tlr4;Reln;Flt3;Gng2;Col4a4;Ccnd1;Ighm;Ighv12-3;Col4a3;Col6a5	33	down
Organismal Systems	Immune system	ko04610	mmu04610	Complement and coagulation cascades	0.0349	0.0081	4.32	4.83765e-05	0.00127581	ENSMUSG00000001930;ENSMUSG00000022887;ENSMUSG00000026365;ENSMUSG00000026399;ENSMUSG00000026579;ENSMUSG00000027611;ENSMUSG00000031196;ENSMUSG00000039109;ENSMUSG00000044206;ENSMUSG00000079105;ENSMUSG00000089991	Vwf;Masp1;Cfh;Cd55;F5;Procr;F8;F13a1;Vsig4;C7;Gm16332	11	down
Organismal Systems	Development and regeneration	ko04360	mmu04360	Axon guidance	0.0476	0.0144	3.3	5.38605e-05	0.00127581	ENSMUSG00000009376;ENSMUSG00000020902;ENSMUSG00000024501;ENSMUSG00000025812;ENSMUSG00000027544;ENSMUSG00000028064;ENSMUSG00000028883;ENSMUSG00000029053;ENSMUSG00000029095;ENSMUSG00000030170;ENSMUSG00000030257;ENSMUSG00000030774;ENSMUSG00000040254;ENSMUSG00000054855;ENSMUSG00000056214	Met;Ntn1;Dpysl3;Pard3;Nfatc2;Sema4a;Sema3a;Prkcz;Ablim2;Wnt5b;Srgap3;Pak1;Sema3d;Rnd1;Pard6g	15	down
Human Diseases	Cancer: specific types	ko05222	mmu05222	Small cell lung cancer	0.0349	0.0082	4.24	5.69751e-05	0.00127581	ENSMUSG00000002109;ENSMUSG00000002900;ENSMUSG00000019899;ENSMUSG00000026479;ENSMUSG00000026840;ENSMUSG00000026875;ENSMUSG00000031273;ENSMUSG00000031274;ENSMUSG00000067158;ENSMUSG00000070348;ENSMUSG00000079465	Ddb2;Lamb1;Lama2;Lamc2;Lamc3;Traf1;Col4a6;Col4a5;Col4a4;Ccnd1;Col4a3	11	down
Environmental Information Processing	Signaling molecules and interaction	ko04060	mmu04060	Cytokine-cytokine receptor interaction	0.0635	0.024	2.65	7.5292e-05	0.00154547	ENSMUSG00000004814;ENSMUSG00000017057;ENSMUSG00000020676;ENSMUSG00000021756;ENSMUSG00000021835;ENSMUSG00000021943;ENSMUSG00000024810;ENSMUSG00000026069;ENSMUSG00000026321;ENSMUSG00000027947;ENSMUSG00000029380;ENSMUSG00000031780;ENSMUSG00000038067;ENSMUSG00000042262;ENSMUSG00000057722;ENSMUSG00000071714;ENSMUSG00000073878;ENSMUSG00000094065;ENSMUSG00000094686;ENSMUSG00000096596	Ccl24;Il13ra1;Ccl11;Il6st;Bmp4;Gdf10;Il33;Il1rl1;Tnfrsf11a;Il6ra;Cxcl1;Ccl17;Csf3;Ccr8;Lepr;Csf2rb2;Gm13304;Gm21541;Ccl21a;Gm10591	20	down
Human Diseases	Endocrine and metabolic disease	ko04933	mmu04933	AGE-RAGE signaling pathway in diabetic complications	0.0317	0.0077	4.11	0.000161313	0.00305645	ENSMUSG00000024998;ENSMUSG00000026582;ENSMUSG00000027962;ENSMUSG00000029053;ENSMUSG00000031273;ENSMUSG00000031274;ENSMUSG00000031740;ENSMUSG00000067158;ENSMUSG00000070348;ENSMUSG00000079465	Plce1;Sele;Vcam1;Prkcz;Col4a6;Col4a5;Mmp2;Col4a4;Ccnd1;Col4a3	10	down
Organismal Systems	Immune system	ko04062	mmu04062	Chemokine signaling pathway	0.0444	0.0144	3.08	0.00019742	0.0034734	ENSMUSG00000004814;ENSMUSG00000009621;ENSMUSG00000020676;ENSMUSG00000025812;ENSMUSG00000029053;ENSMUSG00000029380;ENSMUSG00000030774;ENSMUSG00000031780;ENSMUSG00000042262;ENSMUSG00000043004;ENSMUSG00000073878;ENSMUSG00000094065;ENSMUSG00000094686;ENSMUSG00000096596	Ccl24;Vav2;Ccl11;Pard3;Prkcz;Cxcl1;Pak1;Ccl17;Ccr8;Gng2;Gm13304;Gm21541;Ccl21a;Gm10591	14	down
Organismal Systems	Immune system	ko04625	mmu04625	C-type lectin receptor signaling pathway	0.0317	0.0098	3.23	0.00109467	0.0179757	ENSMUSG00000018819;ENSMUSG00000027544;ENSMUSG00000030774;ENSMUSG00000031494;ENSMUSG00000031495;ENSMUSG00000031780;ENSMUSG00000032470;ENSMUSG00000051906;ENSMUSG00000065987;ENSMUSG00000079168	Lsp1;Nfatc2;Pak1;Cd209a;Cd209d;Ccl17;Mras;Cd209f;Cd209b;Cd209g	10	down
Human Diseases	Cancer: specific types	ko05218	mmu05218	Melanoma	0.0222	0.0056	3.94	0.00196168	0.0301996	ENSMUSG00000002109;ENSMUSG00000009376;ENSMUSG00000020053;ENSMUSG00000020122;ENSMUSG00000028019;ENSMUSG00000031565;ENSMUSG00000070348	Ddb2;Met;Igf1;Egfr;Pdgfc;Fgfr1;Ccnd1	7	down
Human Diseases	Cancer: specific types	ko05219	mmu05219	Bladder cancer	0.0159	0.0031	5.11	0.00280156	0.0357578	ENSMUSG00000017737;ENSMUSG00000020122;ENSMUSG00000021559;ENSMUSG00000031740;ENSMUSG00000070348	Mmp9;Egfr;Dapk1;Mmp2;Ccnd1	5	down
Human Diseases	Cancer: overview	ko05206	mmu05206	MicroRNAs in cancer	0.0349	0.0131	2.66	0.00302819	0.0357578	ENSMUSG00000005413;ENSMUSG00000009376;ENSMUSG00000017737;ENSMUSG00000020122;ENSMUSG00000022306;ENSMUSG00000026435;ENSMUSG00000028476;ENSMUSG00000033327;ENSMUSG00000040584;ENSMUSG00000050368;ENSMUSG00000070348	Hmox1;Met;Mmp9;Egfr;Zfpm2;Slc45a3;Reck;Tnxb;Abcb1a;Hoxd10;Ccnd1	11	down
Human Diseases	Cancer: specific types	ko05224	mmu05224	Breast cancer	0.0317	0.0113	2.82	0.00303436	0.0357578	ENSMUSG00000002109;ENSMUSG00000015957;ENSMUSG00000019768;ENSMUSG00000020053;ENSMUSG00000020122;ENSMUSG00000020357;ENSMUSG00000029070;ENSMUSG00000030170;ENSMUSG00000031565;ENSMUSG00000070348	Ddb2;Wnt11;Esr1;Igf1;Egfr;Flt4;Mxra8;Wnt5b;Fgfr1;Ccnd1	10	down
Organismal Systems	Endocrine system	ko04926	mmu04926	Relaxin signaling pathway	0.0286	0.0095	3.02	0.00305	0.0357578	ENSMUSG00000017737;ENSMUSG00000020122;ENSMUSG00000029053;ENSMUSG00000031273;ENSMUSG00000031274;ENSMUSG00000031740;ENSMUSG00000043004;ENSMUSG00000067158;ENSMUSG00000079465	Mmp9;Egfr;Prkcz;Col4a6;Col4a5;Mmp2;Gng2;Col4a4;Col4a3	9	down

## Sheet: Figure 4
Figure 4 B
ID	Description	GeneRatio	BgRatio	enrich_factor	pvalue	qvalue	geneID	Symbol	gene_number	Contained
ko04110	Cell cycle	0.0246	0.0122	2.01	1.33429e-05	0.0003473	ENSMUSG00000000184;ENSMUSG00000002068;ENSMUSG00000006398;ENSMUSG00000006728;ENSMUSG00000016477;ENSMUSG00000019777;ENSMUSG00000019942;ENSMUSG00000020184;ENSMUSG00000020235;ENSMUSG00000020687;ENSMUSG00000020849;ENSMUSG00000021253;ENSMUSG00000026037;ENSMUSG00000026761;ENSMUSG00000027379;ENSMUSG00000028212;ENSMUSG00000029176;ENSMUSG00000029910;ENSMUSG00000030867;ENSMUSG00000031697;ENSMUSG00000033102;…	Ccnd2;Ccne1;Cdc20;Cdk4;E2f3;Hdac2;Cdk1;Mdm2;Fzr1;Cdc27;Ywhae;Tgfb3;Orc2;Orc4;Bub1;Ccne2;Anapc4;Mad2l1;Plk1;Orc6;Cdc14b;Skp1a;Anapc10;Cdc16;Tfdp1;Orc3;Ccnb1;Cdc25c;Cdkn2a;Lrrc75a;Ywhag;Skp2;Bub3;Cdk7;Ccnd1;Cdkn2b;Ywhaq;Gm11226;Gm12428	39	up
ko04510	Focal adhesion	0.0233	0.0216	1.08	0.335912	0.836321	ENSMUSG00000000184;ENSMUSG00000004936;ENSMUSG00000009376;ENSMUSG00000009406;ENSMUSG00000020689;ENSMUSG00000022483;ENSMUSG00000022817;ENSMUSG00000023885;ENSMUSG00000024959;ENSMUSG00000024962;ENSMUSG00000025499;ENSMUSG00000025856;ENSMUSG00000026768;ENSMUSG00000027087;ENSMUSG00000027646;ENSMUSG00000028019;ENSMUSG00000028364;ENSMUSG00000028864;ENSMUSG00000029231;ENSMUSG00000029304;ENSMUSG00000029580;…	Ccnd2;Map2k1;Met;Elk1;Itgb3;Col2a1;Itgb5;Thbs2;Bad;Vegfb;Hras;Pdgfa;Itga8;Itgav;Src;Pdgfc;Tnc;Hgf;Pdgfra;Spp1;Actb;Ccdc136;Pak1;Ilk;Pak3;Figf;Pik3r2;Cfdp1;Itga11;Shc4;Nrn1;Thbs1;Shc1;Ccdc71;Prkca;Flnc;Ccnd1	37	up
ko04810	Regulation of actin cytoskeleton	0.0195	0.0221	0.88	0.795925	0.870261	ENSMUSG00000004936;ENSMUSG00000008090;ENSMUSG00000019831;ENSMUSG00000020689;ENSMUSG00000021732;ENSMUSG00000022817;ENSMUSG00000025499;ENSMUSG00000025856;ENSMUSG00000026768;ENSMUSG00000026879;ENSMUSG00000027087;ENSMUSG00000027208;ENSMUSG00000027646;ENSMUSG00000027805;ENSMUSG00000028019;ENSMUSG00000029231;ENSMUSG00000029337;ENSMUSG00000029580;ENSMUSG00000029622;ENSMUSG00000030774;ENSMUSG00000031284;…	Map2k1;Fgfrl1;Wasf1;Itgb3;Fgf10;Itgb5;Hras;Pdgfa;Itga8;Gsn;Itgav;Fgf7;Src;Pfn2;Pdgfc;Pdgfra;Fgf5;Actb;Arpc1b;Pak1;Pak3;Fgfr1;Pik3r2;Cfdp1;Itga11;Fgf2;Fgd3;Lpar1;Nrn1;Rras2;Cfl2	31	up
ko04144	Endocytosis	0.0183	0.0299	0.61	0.999202	0.870261	ENSMUSG00000008090;ENSMUSG00000014402;ENSMUSG00000019975;ENSMUSG00000020184;ENSMUSG00000021286;ENSMUSG00000021877;ENSMUSG00000022637;ENSMUSG00000024381;ENSMUSG00000025373;ENSMUSG00000025499;ENSMUSG00000026471;ENSMUSG00000026764;ENSMUSG00000027575;ENSMUSG00000027646;ENSMUSG00000028745;ENSMUSG00000028811;ENSMUSG00000029231;ENSMUSG00000029462;ENSMUSG00000029622;ENSMUSG00000030638;ENSMUSG00000031696;…	Fgfrl1;Tsg101;Ikbip;Mdm2;Zfyve21;Arf4;Cblb;Bin1;Rnf41;Hras;Mr1;Kif5c;Arfgap1;Src;Capzb;Yars;Pdgfra;Vps29;Arpc1b;Sh3gl3;Vps35;Tmem183a;Pddc1;Arf3;Arfgap3;Zfp771;Pard6g;Rab31;Capza1	29	up
ko04218	Cellular senescence	0.0176	0.0188	0.94	0.668662	0.870261	ENSMUSG00000000184;ENSMUSG00000002068;ENSMUSG00000004864;ENSMUSG00000004936;ENSMUSG00000006728;ENSMUSG00000008892;ENSMUSG00000016477;ENSMUSG00000019370;ENSMUSG00000019842;ENSMUSG00000019942;ENSMUSG00000020184;ENSMUSG00000021253;ENSMUSG00000022248;ENSMUSG00000025413;ENSMUSG00000025499;ENSMUSG00000026471;ENSMUSG00000028212;ENSMUSG00000031490;ENSMUSG00000031633;ENSMUSG00000031834;ENSMUSG00000036845;…	Ccnd2;Ccne1;Mapk13;Map2k1;Cdk4;Vdac3;E2f3;Calm3;Traf3ip2;Cdk1;Mdm2;Tgfb3;Rad1;Ttc4;Hras;Mr1;Ccne2;Eif4ebp1;Slc25a4;Pik3r2;Lin37;Serpine1;Ccnb1;Cdkn2a;Rras2;Ccnd1;Cdkn2b;Vdac3-ps1	28	up
ko04145	Phagosome	0.0176	0.0353	0.5	0.999997	0.870261	ENSMUSG00000001020;ENSMUSG00000001473;ENSMUSG00000003814;ENSMUSG00000007458;ENSMUSG00000015575;ENSMUSG00000016534;ENSMUSG00000020689;ENSMUSG00000020695;ENSMUSG00000021477;ENSMUSG00000022295;ENSMUSG00000022817;ENSMUSG00000023885;ENSMUSG00000025816;ENSMUSG00000026471;ENSMUSG00000027087;ENSMUSG00000027879;ENSMUSG00000029580;ENSMUSG00000032381;ENSMUSG00000036103;ENSMUSG00000036752;ENSMUSG00000039005;…	S100a4;Tubb6;Calr;M6pr;Atp6v0e;Lamp2;Itgb3;Mrc2;Ctsl;Atp6v1c1;Itgb5;Thbs2;Sec61a2;Mr1;Itgav;Sec22b;Actb;Fam96a;Colec12;Tubb4b;Tlr4;Atp6v1g1;Thbs1;Gm5620;Tubb3;Tuba1a;Gm10177;Gm3756	28	up
ko04114	Oocyte meiosis	0.017	0.0123	1.38	0.0496326	0.249309	ENSMUSG00000002068;ENSMUSG00000004864;ENSMUSG00000004936;ENSMUSG00000006398;ENSMUSG00000019370;ENSMUSG00000019942;ENSMUSG00000020687;ENSMUSG00000020849;ENSMUSG00000023940;ENSMUSG00000027379;ENSMUSG00000027496;ENSMUSG00000028212;ENSMUSG00000029176;ENSMUSG00000029910;ENSMUSG00000030867;ENSMUSG00000032058;ENSMUSG00000036309;ENSMUSG00000036977;ENSMUSG00000038416;ENSMUSG00000041431;ENSMUSG00000044201;…	Ccne1;Mapk13;Map2k1;Cdc20;Calm3;Cdk1;Cdc27;Ywhae;Sgol1;Bub1;Aurka;Ccne2;Anapc4;Mad2l1;Plk1;Ppp2r1b;Skp1a;Anapc10;Cdc16;Ccnb1;Cdc25c;Lrrc75a;Ar;Ywhag;Ywhaq;Gm11226;Gm12428	27	up
ko04210	Apoptosis	0.0164	0.0172	0.95	0.635437	0.870261	ENSMUSG00000003873;ENSMUSG00000004221;ENSMUSG00000004446;ENSMUSG00000004936;ENSMUSG00000007891;ENSMUSG00000017716;ENSMUSG00000021116;ENSMUSG00000021477;ENSMUSG00000022157;ENSMUSG00000023249;ENSMUSG00000024959;ENSMUSG00000025499;ENSMUSG00000025507;ENSMUSG00000025887;ENSMUSG00000027859;ENSMUSG00000028111;ENSMUSG00000029580;ENSMUSG00000031077;ENSMUSG00000031834;ENSMUSG00000031887;ENSMUSG00000056904;…	Bax;Ikbkg;Bid;Map2k1;Ctsd;Birc5;Eif2s1;Ctsl;Mcpt8;Parp3;Bad;Hras;Pidd1;Casp12;Ngf;Ctsk;Actb;Fadd;Pik3r2;Tradd;Gm5620;Gm10053;Cycs;Htra2;Tuba1a;Gm3756	26	up
ko04151	PI3K-Akt signaling pathway	0.0428	0.0465	0.92	0.784153	0.870261	ENSMUSG00000000120;ENSMUSG00000000184;ENSMUSG00000002068;ENSMUSG00000003865;ENSMUSG00000004221;ENSMUSG00000004936;ENSMUSG00000006728;ENSMUSG00000009376;ENSMUSG00000014599;ENSMUSG00000018166;ENSMUSG00000019471;ENSMUSG00000020048;ENSMUSG00000020184;ENSMUSG00000020689;ENSMUSG00000021732;ENSMUSG00000022483;ENSMUSG00000022817;ENSMUSG00000023885;ENSMUSG00000024959;ENSMUSG00000024962;ENSMUSG00000025499;…	Ngfr;Ccnd2;Ccne1;Gys1;Ikbkg;Map2k1;Cdk4;Met;Csf1;Erbb3;Cdc37;Hsp90b1;Mdm2;Itgb3;Fgf10;Col2a1;Itgb5;Thbs2;Bad;Vegfb;Hras;Pdgfa;Eif4e2;Itga8;Itgav;Fgf7;Creb3l1;Ngf;Pdgfc;Efna4;Them4;Eif4e;Ccne2;Tnc;Rps6;Hgf;Pdgfra;Spp1;Fgf5;Ereg;Figf;Angpt2;Eif4ebp1;Fgfr1;Pik3r2;Ppp2r1b;Gnb5;Itga11;Nradd;Fgf2;Lpar1;Tlr4;Thbs1;Pck2;Bdnf;Gm7327;Prkca;Ywhag;Prl2c3;Rps6-ps1;Ccnd1;Rpl13a;Ywhaq;Prl2c2;Gm11226;Rps6-ps4;Gm…	68	up
ko04010	MAPK signaling pathway	0.0284	0.0254	1.12	0.232717	0.679904	ENSMUSG00000000120;ENSMUSG00000003352;ENSMUSG00000004105;ENSMUSG00000004221;ENSMUSG00000004864;ENSMUSG00000004936;ENSMUSG00000008090;ENSMUSG00000009376;ENSMUSG00000009406;ENSMUSG00000014599;ENSMUSG00000018166;ENSMUSG00000021253;ENSMUSG00000021732;ENSMUSG00000022514;ENSMUSG00000024962;ENSMUSG00000025499;ENSMUSG00000025856;ENSMUSG00000026074;ENSMUSG00000027208;ENSMUSG00000027859;ENSMUSG00000028019;…	Ngfr;Cacnb3;Angptl2;Ikbkg;Mapk13;Map2k1;Fgfrl1;Met;Elk1;Csf1;Erbb3;Tgfb3;Fgf10;Il1rap;Vegfb;Hras;Pdgfa;Map4k4;Fgf7;Ngf;Pdgfc;Efna4;Hgf;Pdgfra;Fgf5;Ereg;Ccdc136;Pak1;Figf;Dusp9;Angpt2;Fgfr1;Tradd;Nradd;Mapkapk3;Fgf2;Bdnf;Prkca;Rras2;Pla2g4a;Ecsit;Flnc;Cacng7;Rpl13a;Lamtor3	45	up
ko04150	mTOR signaling pathway	0.0233	0.019	1.23	0.109888	0.393284	ENSMUSG00000004936;ENSMUSG00000007989;ENSMUSG00000010057;ENSMUSG00000011096;ENSMUSG00000015944;ENSMUSG00000019782;ENSMUSG00000020289;ENSMUSG00000021368;ENSMUSG00000021981;ENSMUSG00000021994;ENSMUSG00000022295;ENSMUSG00000024052;ENSMUSG00000025499;ENSMUSG00000025737;ENSMUSG00000026254;ENSMUSG00000027412;ENSMUSG00000028156;ENSMUSG00000028495;ENSMUSG00000028893;ENSMUSG00000029070;ENSMUSG00000030298;…	Map2k1;Fzd3;Nprl2;Akt1s1;Gatsl2;Rwdd1;Nprl3;Tbc1d7;Cab39l;Wnt5a;Atp6v1c1;Lpin2;Hras;Wdr24;Eif4e2;Lpin3;Eif4e;Rps6;Sesn2;Mxra8;Sec13;Lamtor1;Eif4ebp1;Pik3r2;Atp6v1g1;Slc7a5;Ddit4l;Fzd2;Gm7327;Prkca;Skp2;Rps6-ps1;Rps6-ps4;Rps6-ps3;Gm12693;Lamtor5;Lamtor3	37	up
ko04014	Ras signaling pathway	0.0233	0.0273	0.85	0.870321	0.870261	ENSMUSG00000000120;ENSMUSG00000002847;ENSMUSG00000004221;ENSMUSG00000004936;ENSMUSG00000009376;ENSMUSG00000009406;ENSMUSG00000014599;ENSMUSG00000019370;ENSMUSG00000021732;ENSMUSG00000024883;ENSMUSG00000024959;ENSMUSG00000024962;ENSMUSG00000025499;ENSMUSG00000025856;ENSMUSG00000027208;ENSMUSG00000027859;ENSMUSG00000028019;ENSMUSG00000028040;ENSMUSG00000028864;ENSMUSG00000029231;ENSMUSG00000029337;…	Ngfr;Pla1a;Ikbkg;Map2k1;Met;Elk1;Csf1;Calm3;Fgf10;Rin1;Bad;Vegfb;Hras;Pdgfa;Fgf7;Ngf;Pdgfc;Efna4;Hgf;Pdgfra;Fgf5;Pak1;Pak3;Figf;Angpt2;Fgfr1;Pik3r2;Gnb5;Nradd;Shc4;Fgf2;Shc1;Bdnf;Prkca;Rras2;Pla2g4a;Rpl13a	37	up
ko04015	Rap1 signaling pathway	0.0214	0.0285	0.75	0.97329	0.870261	ENSMUSG00000000120;ENSMUSG00000004864;ENSMUSG00000004936;ENSMUSG00000009376;ENSMUSG00000014599;ENSMUSG00000018500;ENSMUSG00000019370;ENSMUSG00000020689;ENSMUSG00000021732;ENSMUSG00000024962;ENSMUSG00000025499;ENSMUSG00000025856;ENSMUSG00000026786;ENSMUSG00000027208;ENSMUSG00000027646;ENSMUSG00000027805;ENSMUSG00000027859;ENSMUSG00000028019;ENSMUSG00000028040;ENSMUSG00000028864;ENSMUSG00000029231;…	Ngfr;Mapk13;Map2k1;Met;Csf1;Adora2b;Calm3;Itgb3;Fgf10;Vegfb;Hras;Pdgfa;Apbb1ip;Fgf7;Src;Pfn2;Ngf;Pdgfc;Efna4;Hgf;Pdgfra;Fgf5;Actb;Figf;Angpt2;Fgfr1;Pik3r2;Nradd;Farp2;Fgf2;Lpar1;Thbs1;Prkca;Pard6g	34	up
ko04390	Hippo signaling pathway	0.0189	0.0164	1.15	0.229625	0.677787	ENSMUSG00000000184;ENSMUSG00000000881;ENSMUSG00000002249;ENSMUSG00000007989;ENSMUSG00000017716;ENSMUSG00000018849;ENSMUSG00000019997;ENSMUSG00000020886;ENSMUSG00000021253;ENSMUSG00000021567;ENSMUSG00000021782;ENSMUSG00000021796;ENSMUSG00000021994;ENSMUSG00000022676;ENSMUSG00000029070;ENSMUSG00000029370;ENSMUSG00000029580;ENSMUSG00000032058;ENSMUSG00000034488;ENSMUSG00000037411;ENSMUSG00000048285;…	Ccnd2;Dlg3;Tead3;Fzd3;Birc5;Wwc1;Ctgf;Dlg4;Tgfb3;Nkd2;Dlg5;Bmpr1a;Wnt5a;Snai2;Mxra8;Rassf6;Actb;Ppp2r1b;Edil3;Serpine1;Frmd6;Fzd2;Ywhag;Dlg2;Pard6g;Ccnd1;Sox2;Ywhaq;Gm11226;Gm12428	30	up
ko03010	Ribosome	0.0989	0.0994	0.99	0.543131	0.870261	ENSMUSG00000000740;ENSMUSG00000001445;ENSMUSG00000006333;ENSMUSG00000007892;ENSMUSG00000008683;ENSMUSG00000009927;ENSMUSG00000012405;ENSMUSG00000012848;ENSMUSG00000015672;ENSMUSG00000016833;ENSMUSG00000017404;ENSMUSG00000020460;ENSMUSG00000020514;ENSMUSG00000022370;ENSMUSG00000024181;ENSMUSG00000024683;ENSMUSG00000024902;ENSMUSG00000025290;ENSMUSG00000025362;ENSMUSG00000025508;ENSMUSG00000025794;…	Rpl13;Mrpl10;Rps9;Rplp1;Rps15a;Rps25;Rpl15;Rps5;Mrpl32;Mrps18c;Rpl19;Rps27a;Mrpl22;Mrpl13;Mrpl28;Mrpl16;Mrpl11;Rps24;Rps26;Rplp2;Rpl14;Gm5045;Rps3a1;Rps20;Rps6;Mrps15;Rpl22;Mrpl20;Mrpl33;Mrpl1;Rpl6;Mrpl19;Mrps11;Rps3;Mrpl17;Rsl24d1;Rpsa;Mrpl3;Mrps17;Mrpl34;Mrps2;Rpl39-ps;Rps27l;Rps16;Rpl10a;Rpl12;Rpl39l;Mrpl12;Rpl37;Gm9493;Rps2;Rpsa-ps2;Mrps12;Rpl27a;Rpl14-ps1;Mrps7;Rpsa-ps10;E130311K13Rik;Rps23;…	157	up
ko03013	RNA transport	0.0384	0.0293	1.31	0.0162332	0.122311	ENSMUSG00000003235;ENSMUSG00000011257;ENSMUSG00000013736;ENSMUSG00000020547;ENSMUSG00000020738;ENSMUSG00000020739;ENSMUSG00000021116;ENSMUSG00000021418;ENSMUSG00000021645;ENSMUSG00000022325;ENSMUSG00000022391;ENSMUSG00000022774;ENSMUSG00000023110;ENSMUSG00000024287;ENSMUSG00000024800;ENSMUSG00000025439;ENSMUSG00000026021;ENSMUSG00000026254;ENSMUSG00000026999;ENSMUSG00000027236;ENSMUSG00000027509;…	Eif2b5;Pabpc4;Trnt1;Bzw2;Sumo2;Nup85;Eif2s1;Rpp40;Smn1;Pop1;Rangap1;Ncbp2;Prmt5;Thoc1;Rpp30;Clns1a;Sumo1;Eif4e2;Nup35;Eif3j1;Rae1;Nmd3;Eif4e;Ncbp1;Ndc1;Eif3i;Eif2b1;Ran;Pop7;Magohb;Strap;Sec13;Pop4;Eif4ebp1;Xpot;Nup37;Rpp25l;Aaas;Nxt1;Gemin5;Eef1a1;Nup43;Gemin8;Gemin7;Nupl2;Gemin4;Rpp38;Gm7327;Nup107;Gm9892;Thoc7;Snupn;Gemin6;Eif1a;Eif4a1;Xpo5;Eif1ax;Gm13461;Gm13456;Gm6170;Eif4a-ps4	61	up
ko04141	Protein processing in endoplasmic reticulum	0.0309	0.0181	1.71	0.000112629	0.00230339	ENSMUSG00000002015;ENSMUSG00000003402;ENSMUSG00000003814;ENSMUSG00000003873;ENSMUSG00000008604;ENSMUSG00000015478;ENSMUSG00000018442;ENSMUSG00000020048;ENSMUSG00000020311;ENSMUSG00000020386;ENSMUSG00000020484;ENSMUSG00000020571;ENSMUSG00000020986;ENSMUSG00000021116;ENSMUSG00000021427;ENSMUSG00000022174;ENSMUSG00000025130;ENSMUSG00000025757;ENSMUSG00000025816;ENSMUSG00000025823;ENSMUSG00000025887;…	Bcap31;Prkcsh;Calr;Bax;Ubqln4;Rnf5;Derl2;Hsp90b1;Erlec1;Sar1b;Xbp1;Pdia6;Sec23a;Eif2s1;Ssr1;Dad1;P4hb;Hspa4l;Sec61a2;Pdia4;Casp12;Dnajb2;Dnajc10;Pdia3;Nsfl1c;Ubxn2b;Bag1;Ddost;Erp29;Mogs;Rpn1;Sec13;Cryab;Hyou1;Stt3a;Phldb2;Skp1a;Wfs1;Tusc3;Stub1;Nploc4;Ssr2;Lman1;Uggt2;Tram1l1;Zfp526;Ckap4;Vimp;Gm10177	49	up
ko03008	Ribosome biogenesis in eukaryotes	0.0239	0.0105	2.28	6.54893e-07	2.0834e-05	ENSMUSG00000001056;ENSMUSG00000003848;ENSMUSG00000004268;ENSMUSG00000018040;ENSMUSG00000021243;ENSMUSG00000021418;ENSMUSG00000022325;ENSMUSG00000022538;ENSMUSG00000024785;ENSMUSG00000024800;ENSMUSG00000025266;ENSMUSG00000025995;ENSMUSG00000027133;ENSMUSG00000027405;ENSMUSG00000027613;ENSMUSG00000027722;ENSMUSG00000027787;ENSMUSG00000029430;ENSMUSG00000029715;ENSMUSG00000030423;ENSMUSG00000030521;…	Nhp2;Nob1;Emg1;Rrp7a;Fcf1;Rpp40;Pop1;Lsg1;Rcl1;Rpp30;Gnl3l;Wdr75;Nop10;Nop56;Eif6;Spata5;Nmd3;Ran;Pop7;Pop4;Mphosph10;Dkc1;Rexo2;Utp6;Rpp25l;Nxt1;Wdr36;Tmem120a;Tbl3;Wdr43;Cirh1a;Gnl3;Fbl;Rpp38;Utp18;Nhp2l1;Gm13461;Riok2	38	up
ko03050	Proteasome	0.0233	0.0056	4.19	1.38206e-15	3.95706e-13	ENSMUSG00000002102;ENSMUSG00000005625;ENSMUSG00000005779;ENSMUSG00000006998;ENSMUSG00000014769;ENSMUSG00000015671;ENSMUSG00000017428;ENSMUSG00000018286;ENSMUSG00000020708;ENSMUSG00000020720;ENSMUSG00000021024;ENSMUSG00000021178;ENSMUSG00000021737;ENSMUSG00000021832;ENSMUSG00000022193;ENSMUSG00000025487;ENSMUSG00000026750;ENSMUSG00000026914;ENSMUSG00000027566;ENSMUSG00000028837;ENSMUSG00000029649;…	Psmc3;Psmd4;Psmb4;Psmd2;Psmb1;Psma2;Psmd11;Psmb6;Psmc5;Psmd12;Psma6;Psmc1;Psmd6;Psmc6;Psmb5;Psmd13;Psmb7;Psmd14;Psma7;Psmb2;Pomp;Psmd8;Psmc4;Psma1;Psma4;Mesdc2;Psmd7;Gm5422;Gm8394;Psma3;Psma5;Gm4950;Psmb3;Psme3;Gm12989;Gm13835;Gm6467	37	up
ko04120	Ubiquitin mediated proteolysis	0.0227	0.0235	0.97	0.615225	0.870261	ENSMUSG00000001403;ENSMUSG00000004018;ENSMUSG00000005575;ENSMUSG00000006398;ENSMUSG00000014349;ENSMUSG00000016308;ENSMUSG00000020184;ENSMUSG00000020235;ENSMUSG00000020307;ENSMUSG00000020460;ENSMUSG00000020687;ENSMUSG00000021774;ENSMUSG00000022184;ENSMUSG00000022637;ENSMUSG00000024231;ENSMUSG00000025939;ENSMUSG00000028811;ENSMUSG00000029176;ENSMUSG00000030061;ENSMUSG00000030610;ENSMUSG00000035898;…	Ube2c;Fancl;Ube2m;Cdc20;Ube2z;Ube2a;Mdm2;Fzr1;Cdc34;Rps27a;Cdc27;Ube2e1;Fbxo4;Cblb;Cul2;Ube2w;Yars;Anapc4;Uba3;Det1;Uba6;Skp1a;Anapc10;Cdc16;Stub1;Lrrc75a;Pddc1;Trim32;Sae1;Ube2ql1;Skp2;Tceb2;Gm7099;Klhl9;Ube2n;AA414768	36	up
ko03040	Spliceosome	0.0202	0.0246	0.82	0.907731	0.870261	ENSMUSG00000001158;ENSMUSG00000001383;ENSMUSG00000002477;ENSMUSG00000005687;ENSMUSG00000008373;ENSMUSG00000020018;ENSMUSG00000020180;ENSMUSG00000022774;ENSMUSG00000024007;ENSMUSG00000024217;ENSMUSG00000024287;ENSMUSG00000027998;ENSMUSG00000028330;ENSMUSG00000029538;ENSMUSG00000030188;ENSMUSG00000030512;ENSMUSG00000031848;ENSMUSG00000032643;ENSMUSG00000034192;ENSMUSG00000034437;ENSMUSG00000035215;…	Snrnp27;Zmat2;Snrpd1;Bcas2;Prpf31;Snrpf;Snrpd3;Ncbp2;Ppil1;Snrpc;Thoc1;Plrg1;Ncbp1;Srsf9;Magohb;Snrpa1;Lsm4;Fhl3;Lsm3;Gm9761;Lsm7;Rbmxl1;Sf3b6;Bud31;Snrpd2;Usp39;Txnl4a;Ppih;Nhp2l1;Prpf38a;Sf3b5;Snrpe	32	up
ko05168	Herpes simplex virus 1 infection	0.0958	0.0612	1.56	6.37887e-09	6.08791e-07	ENSMUSG00000001020;ENSMUSG00000003235;ENSMUSG00000003814;ENSMUSG00000003873;ENSMUSG00000003929;ENSMUSG00000004221;ENSMUSG00000004446;ENSMUSG00000004500;ENSMUSG00000004865;ENSMUSG00000006720;ENSMUSG00000017667;ENSMUSG00000020246;ENSMUSG00000020364;ENSMUSG00000020491;ENSMUSG00000020689;ENSMUSG00000021116;ENSMUSG00000022526;ENSMUSG00000023882;ENSMUSG00000024959;ENSMUSG00000025171;ENSMUSG00000026471;…	S100a4;Eif2b5;Calr;Bax;Zfp81;Ikbkg;Bid;Zfp324;Srpk1;Zfp184;Zfp334;Hcfc2;Zfp354a;2810021J22Rik;Itgb3;Eif2s1;Zfp251;Zfp54;Bad;Ubtd1;Mr1;Pdia3;Src;Eif2b1;Srsf9;Zfp12;Zfp248;Zik1;Zfp273;Zfp719;Zfp108;Zfp626;Fadd;Zfp275;Eif4ebp1;Pik3r2;Tradd;Oaf;Zfp551;Gm9761;Zfp418;Zfp661;Zfp57;Zfp60;Zfp866;Zfp354c;Zfp688;Zfp764;Jrk;Zfp286;Zfp738;Zfp52;Zfp786;Zfp867;Zfp935;Zfp93;Zfp458;Zfp759;Zfp53;Zfp317;Zfp119a;Zfp…	152	up
ko05014	Amyotrophic lateral sclerosis	0.0592	0.0446	1.33	0.00227037	0.0252242	ENSMUSG00000000088;ENSMUSG00000000171;ENSMUSG00000000563;ENSMUSG00000001473;ENSMUSG00000002102;ENSMUSG00000002379;ENSMUSG00000003873;ENSMUSG00000004446;ENSMUSG00000004864;ENSMUSG00000005625;ENSMUSG00000005779;ENSMUSG00000006057;ENSMUSG00000006998;ENSMUSG00000008604;ENSMUSG00000014294;ENSMUSG00000014769;ENSMUSG00000015671;ENSMUSG00000017428;ENSMUSG00000018286;ENSMUSG00000020022;ENSMUSG00000020484;…	Cox5a;Sdhd;Atp5f1;Tubb6;Psmc3;Ndufa11;Bax;Bid;Mapk13;Psmd4;Psmb4;Atp5g1;Psmd2;Ubqln4;Ndufa2;Psmb1;Psma2;Psmd11;Psmb6;Ndufa12;Xbp1;Psmc5;Psmd12;Nup85;Psma6;Eif2s1;Psmc1;Ndufs6;Psmd6;Gpx8;Ndufs4;Psmc6;Psmb5;Ndufb9;Atp5o;Ndufv2;Bad;Ndufb8;Psmd13;Casp12;Psmb7;Kif5c;Psmd14;Nup35;Rae1;Psma7;Pfn2;3110043O21Rik;Ncbp1;Dctn3;Ndc1;Ndufs5;Psmb2;Actb;Ndufa4;Sec13;Psmd8;Psmc4;Psma1;Rab39b;Gm9761;Atp5h;Nup37;Co…	94	up
ko05010	Alzheimer disease	0.0586	0.0498	1.18	0.0514952	0.254205	ENSMUSG00000000088;ENSMUSG00000000171;ENSMUSG00000000563;ENSMUSG00000001473;ENSMUSG00000002102;ENSMUSG00000002379;ENSMUSG00000004446;ENSMUSG00000004936;ENSMUSG00000005625;ENSMUSG00000005779;ENSMUSG00000006057;ENSMUSG00000006998;ENSMUSG00000007989;ENSMUSG00000008892;ENSMUSG00000014294;ENSMUSG00000014599;ENSMUSG00000014769;ENSMUSG00000015671;ENSMUSG00000017428;ENSMUSG00000018286;ENSMUSG00000019370;…	Cox5a;Sdhd;Atp5f1;Tubb6;Psmc3;Ndufa11;Bid;Map2k1;Psmd4;Psmb4;Atp5g1;Psmd2;Fzd3;Vdac3;Ndufa2;Csf1;Psmb1;Psma2;Psmd11;Psmb6;Calm3;Ndufa12;Rtn4;Xbp1;Psmc5;Psmd12;Psma6;Eif2s1;Psmc1;Ndufs6;Psmd6;Ndufs4;Psmc6;Wnt5a;Psmb5;Ndufb9;Atp5o;Ndufv2;Bad;Ndufb8;Hsd17b10;Psmd13;Hras;Casp12;Psmb7;Kif5c;Psmd14;Psma7;Ndufs5;Psmb2;Cdk5;Mxra8;Ndufa4;Nox4;Psmd8;Psmc4;Psma1;Fadd;Slc25a4;Pik3r2;Nae1;Ptgs2;Atp5h;Cox6b1;T…	93	up
ko05016	Huntington disease	0.0536	0.0296	1.81	3.06467e-08	2.19366e-06	ENSMUSG00000000088;ENSMUSG00000000171;ENSMUSG00000000563;ENSMUSG00000001473;ENSMUSG00000001986;ENSMUSG00000002102;ENSMUSG00000002379;ENSMUSG00000003873;ENSMUSG00000005625;ENSMUSG00000005779;ENSMUSG00000006057;ENSMUSG00000006998;ENSMUSG00000007207;ENSMUSG00000008892;ENSMUSG00000014294;ENSMUSG00000014767;ENSMUSG00000014769;ENSMUSG00000015671;ENSMUSG00000017428;ENSMUSG00000018286;ENSMUSG00000019777;…	Cox5a;Sdhd;Atp5f1;Tubb6;Gria3;Psmc3;Ndufa11;Bax;Psmd4;Psmb4;Atp5g1;Psmd2;Stx1a;Vdac3;Ndufa2;Tbp;Psmb1;Psma2;Psmd11;Psmb6;Hdac2;Ndufa12;Psmc5;Psmd12;Dlg4;Psma6;Psmc1;Ndufs6;Psmd6;Gpx8;Ndufs4;Psmc6;Psmb5;Ndufb9;Atp5o;Ndufv2;Ndufb8;Psmd13;Psmb7;Kif5c;Psmd14;Creb3l1;Psma7;Dctn3;Ndufs5;Psmb2;Ndufa4;Psmd8;Psmc4;Psma1;Slc25a4;Ift57;Polr2f;Atp5h;Cox6b1;Tubb4b;Atg101;Psmd7;Gm5422;Ndufa7;Wipi1;Gm5436;Gm122…	85	up
ko05012	Parkinson disease	0.0491	0.0277	1.78	2.45839e-07	1.17313e-05	ENSMUSG00000000088;ENSMUSG00000000171;ENSMUSG00000000563;ENSMUSG00000001473;ENSMUSG00000002102;ENSMUSG00000002379;ENSMUSG00000003873;ENSMUSG00000005354;ENSMUSG00000005625;ENSMUSG00000005779;ENSMUSG00000006057;ENSMUSG00000006998;ENSMUSG00000008892;ENSMUSG00000014294;ENSMUSG00000014769;ENSMUSG00000015671;ENSMUSG00000017428;ENSMUSG00000018286;ENSMUSG00000019370;ENSMUSG00000020022;ENSMUSG00000020460;…	Cox5a;Sdhd;Atp5f1;Tubb6;Psmc3;Ndufa11;Bax;Txn2;Psmd4;Psmb4;Atp5g1;Psmd2;Vdac3;Ndufa2;Psmb1;Psma2;Psmd11;Psmb6;Calm3;Ndufa12;Rps27a;Xbp1;Psmc5;Psmd12;Psma6;Eif2s1;Psmc1;Ndufs6;Psmd6;Ndufs4;Psmc6;Psmb5;Ndufb9;Atp5o;Ndufv2;Ndufb8;Psmd13;Psmb7;Kif5c;Psmd14;Psma7;Ndufs5;Psmb2;Park7;Uchl1;Ndufa4;Psmd8;Psmc4;Psma1;Slc25a4;Atp5h;Cox6b1;Tubb4b;Psmd7;Gm5422;Ndufa7;Gm5436;Gm12231;Gm8394;Gm5620;Gm10053;Psma3…	78	up
ko05020	Prion disease	0.0485	0.0273	1.78	2.906e-07	1.18862e-05	ENSMUSG00000000088;ENSMUSG00000000171;ENSMUSG00000000563;ENSMUSG00000001473;ENSMUSG00000002102;ENSMUSG00000002379;ENSMUSG00000003873;ENSMUSG00000004864;ENSMUSG00000005625;ENSMUSG00000005779;ENSMUSG00000006057;ENSMUSG00000006998;ENSMUSG00000008892;ENSMUSG00000014294;ENSMUSG00000014769;ENSMUSG00000015671;ENSMUSG00000017428;ENSMUSG00000018286;ENSMUSG00000020022;ENSMUSG00000020708;ENSMUSG00000020720;…	Cox5a;Sdhd;Atp5f1;Tubb6;Psmc3;Ndufa11;Bax;Mapk13;Psmd4;Psmb4;Atp5g1;Psmd2;Vdac3;Ndufa2;Psmb1;Psma2;Psmd11;Psmb6;Ndufa12;Psmc5;Psmd12;Psma6;Eif2s1;Psmc1;Ndufs6;Psmd6;Ndufs4;Psmc6;Psmb5;Ndufb9;Atp5o;Ndufv2;Bad;Stip1;Ndufb8;Psmd13;Casp12;Psmb7;Kif5c;Psmd14;Creb3l1;Psma7;Ndufs5;Psmb2;Ndufa4;Psmd8;Psmc4;Psma1;Slc25a4;Pik3r2;Atp5h;Cox6b1;Tubb4b;Psmd7;Ncam1;Gm5422;Ndufa7;Gm5436;Gm12231;Gm8394;Gm5620;Gm1…	77	up
ko05200	Pathways in cancer	0.0422	0.0453	0.93	0.75377	0.870261	ENSMUSG00000000184;ENSMUSG00000002068;ENSMUSG00000003849;ENSMUSG00000003873;ENSMUSG00000004032;ENSMUSG00000004221;ENSMUSG00000004446;ENSMUSG00000004936;ENSMUSG00000006728;ENSMUSG00000007989;ENSMUSG00000008540;ENSMUSG00000009376;ENSMUSG00000009406;ENSMUSG00000015709;ENSMUSG00000016477;ENSMUSG00000017716;ENSMUSG00000019370;ENSMUSG00000019777;ENSMUSG00000020048;ENSMUSG00000020184;ENSMUSG00000021253;…	Ccnd2;Ccne1;Nqo1;Bax;Gstm5;Ikbkg;Bid;Map2k1;Cdk4;Fzd3;Mgst1;Met;Elk1;Arnt2;E2f3;Birc5;Calm3;Hdac2;Hsp90b1;Mdm2;Tgfb3;Tert;Polk;Fgf10;Wnt5a;Cul2;Bad;Vegfb;Gsto1;Hras;Pdgfa;Fh1;Itgav;Fgf7;Rad51;Ccne2;Slc2a1;Hgf;Mxra8;Pdgfra;Fgf5;Fadd;Figf;Fgfr1;Mmp2;Pik3r2;Gnb5;Gsta4;Ptgs2;Mlh1;Fgf2;Gstp2;Lpar1;Cdkn2a;Ar;Fzd2;Prkca;Skp2;Tceb2;Gm10053;Gstp1;Cycs;Ccnd1;Peg12;Cdkn2b;Rpl13a;WI1-1003N17.1	67	up
ko05017	Spinocerebellar ataxia	0.0315	0.0133	2.37	3.16945e-09	4.53731e-07	ENSMUSG00000001986;ENSMUSG00000002102;ENSMUSG00000005357;ENSMUSG00000005625;ENSMUSG00000005779;ENSMUSG00000006998;ENSMUSG00000008892;ENSMUSG00000014767;ENSMUSG00000014769;ENSMUSG00000015671;ENSMUSG00000016541;ENSMUSG00000017428;ENSMUSG00000018286;ENSMUSG00000020484;ENSMUSG00000020708;ENSMUSG00000020720;ENSMUSG00000021024;ENSMUSG00000021178;ENSMUSG00000021737;ENSMUSG00000021832;ENSMUSG00000022193;…	Gria3;Psmc3;Slc1a6;Psmd4;Psmb4;Psmd2;Vdac3;Tbp;Psmb1;Psma2;Atxn10;Psmd11;Psmb6;Xbp1;Psmc5;Psmd12;Psma6;Psmc1;Psmd6;Psmc6;Psmb5;Vldlr;Psmd13;Psmb7;Psmd14;Nop56;Psma7;Psmb2;Psmd8;Psmc4;Psma1;Slc25a4;Pik3r2;Atg101;Psmd7;Gm5422;Wipi1;Gm8394;Prkca;Gm10053;Psma3;Cycs;Psma5;Gm4950;Psmb3;Nrbf2;Vdac3-ps1;Gm12989;Gm13835;Gm6467	50	up
ko05165	Human papillomavirus infection	0.0296	0.0316	0.94	0.705191	0.870261	ENSMUSG00000000184;ENSMUSG00000000881;ENSMUSG00000002015;ENSMUSG00000002068;ENSMUSG00000003873;ENSMUSG00000004221;ENSMUSG00000004936;ENSMUSG00000006728;ENSMUSG00000007989;ENSMUSG00000014767;ENSMUSG00000015575;ENSMUSG00000019777;ENSMUSG00000020184;ENSMUSG00000020689;ENSMUSG00000021178;ENSMUSG00000021611;ENSMUSG00000021994;ENSMUSG00000022295;ENSMUSG00000022483;ENSMUSG00000022817;ENSMUSG00000023885;…	Ccnd2;Dlg3;Bcap31;Ccne1;Bax;Ikbkg;Map2k1;Cdk4;Fzd3;Tbp;Atp6v0e;Hdac2;Mdm2;Itgb3;Psmc1;Tert;Wnt5a;Atp6v1c1;Col2a1;Itgb5;Thbs2;Bad;Hras;Itga8;Itgav;Creb3l1;Ccne2;Tnc;Mxra8;Spp1;Fadd;Eif4ebp1;Pik3r2;Tradd;Ppp2r1b;Itga11;Ptgs2;Tubg1;Atp6v1g1;Thbs1;Tubg2;Fzd2;Dlg2;Pard6g;Fam149a;Ccnd1;Lrrc55	47	up
ko05132	Salmonella infection	0.0296	0.0491	0.6	0.999982	0.870261	ENSMUSG00000000579;ENSMUSG00000001020;ENSMUSG00000001025;ENSMUSG00000002365;ENSMUSG00000002718;ENSMUSG00000003873;ENSMUSG00000004221;ENSMUSG00000004864;ENSMUSG00000004936;ENSMUSG00000005354;ENSMUSG00000007458;ENSMUSG00000012519;ENSMUSG00000020048;ENSMUSG00000021929;ENSMUSG00000024253;ENSMUSG00000025499;ENSMUSG00000027805;ENSMUSG00000027907;ENSMUSG00000029580;ENSMUSG00000029622;ENSMUSG00000029636;…	Dynlt1c;S100a4;S100a6;Snx9;Cse1l;Bax;Ikbkg;Mapk13;Map2k1;Txn2;M6pr;Mlkl;Hsp90b1;Kpna3;Dync2li1;Hras;Pfn2;S100a11;Actb;Arpc1b;Wasf3;Ccdc136;Rps3;Pak1;Fadd;Dynlt3;Pak3;Tradd;Tirap;Anxa2;Fbxo22;Snx33;Skp1a;Tlr4;Ripk2;Dynlrb1;Gm10053;Gm7665;Cycs;Flnc;Ahnak2;Gm12854;Rab9;Dynlt1-ps1;Dynlt1a;Dynlt1f;Dynlt1b	47	up
ko05205	Proteoglycans in cancer	0.0271	0.0212	1.28	0.0556956	0.27028	ENSMUSG00000004864;ENSMUSG00000004936;ENSMUSG00000005087;ENSMUSG00000007805;ENSMUSG00000007989;ENSMUSG00000009376;ENSMUSG00000009406;ENSMUSG00000018166;ENSMUSG00000020184;ENSMUSG00000020592;ENSMUSG00000020689;ENSMUSG00000021477;ENSMUSG00000021822;ENSMUSG00000021994;ENSMUSG00000022261;ENSMUSG00000022817;ENSMUSG00000025351;ENSMUSG00000025499;ENSMUSG00000027087;ENSMUSG00000027646;ENSMUSG00000028495;…	Mapk13;Map2k1;Cd44;Twist2;Fzd3;Met;Elk1;Erbb3;Mdm2;Sdc1;Itgb3;Ctsl;Plau;Wnt5a;Sdc2;Itgb5;Cd63;Hras;Itgav;Src;Rps6;Hgf;Actb;Ccdc136;Pak1;Fgfr1;Mmp2;Pik3r2;Gpc1;Fgf2;Tlr4;Thbs1;Fzd2;Hoxd10;Prkca;Rras2;Rps6-ps1;Flnc;Ank3;Ccnd1;Rps6-ps4;Rps6-ps3;Cd63-ps	43	up
ko05169	Epstein-Barr virus infection	0.0246	0.0428	0.57	0.999983	0.870261	ENSMUSG00000000184;ENSMUSG00000002068;ENSMUSG00000002102;ENSMUSG00000003814;ENSMUSG00000003873;ENSMUSG00000004221;ENSMUSG00000004446;ENSMUSG00000004864;ENSMUSG00000005087;ENSMUSG00000005625;ENSMUSG00000006728;ENSMUSG00000006998;ENSMUSG00000016477;ENSMUSG00000017428;ENSMUSG00000019777;ENSMUSG00000020184;ENSMUSG00000020708;ENSMUSG00000020720;ENSMUSG00000021178;ENSMUSG00000021668;ENSMUSG00000021737;…	Ccnd2;Ccne1;Psmc3;Calr;Bax;Ikbkg;Bid;Mapk13;Cd44;Psmd4;Cdk4;Psmd2;E2f3;Psmd11;Hdac2;Mdm2;Psmc5;Psmd12;Psmc1;Polk;Psmd6;Psmc6;Psmd13;Psmd14;Pdia3;Ccne2;Yars;Psmd8;Psmc4;Fadd;Pik3r2;Tradd;Psmd7;Gm5422;Pddc1;Skp2;Gm10053;Cycs;Ccnd1	39	up
ko05203	Viral carcinogenesis	0.0227	0.0218	1.04	0.428818	0.870261	ENSMUSG00000000184;ENSMUSG00000002068;ENSMUSG00000003873;ENSMUSG00000004069;ENSMUSG00000004221;ENSMUSG00000005732;ENSMUSG00000006398;ENSMUSG00000006728;ENSMUSG00000008892;ENSMUSG00000014767;ENSMUSG00000018102;ENSMUSG00000019777;ENSMUSG00000019942;ENSMUSG00000020184;ENSMUSG00000021178;ENSMUSG00000022828;ENSMUSG00000024436;ENSMUSG00000024959;ENSMUSG00000025499;ENSMUSG00000026879;ENSMUSG00000027230;…	Ccnd2;Ccne1;Bax;Dnaja3;Ikbkg;Ranbp1;Cdc20;Cdk4;Vdac3;Tbp;Hist1h2bc;Hdac2;Cdk1;Mdm2;Psmc1;Gtf2e1;Mrps18b;Bad;Hras;Gsn;Creb3l1;Src;Ccne2;Gtf2h3;Pik3r2;Tradd;Cdkn2a;Ywhag;Skp2;Hist1h2bg;Ccnd1;Cdkn2b;Vdac3-ps1;Ywhaq;Gm11226;Gm12428	36	up
ko05166	Human T-cell leukemia virus 1 infection	0.0227	0.0317	0.72	0.990158	0.870261	ENSMUSG00000000184;ENSMUSG00000002068;ENSMUSG00000002372;ENSMUSG00000003814;ENSMUSG00000003873;ENSMUSG00000004221;ENSMUSG00000004936;ENSMUSG00000005732;ENSMUSG00000006398;ENSMUSG00000006728;ENSMUSG00000008892;ENSMUSG00000009406;ENSMUSG00000014767;ENSMUSG00000016477;ENSMUSG00000020687;ENSMUSG00000021253;ENSMUSG00000021611;ENSMUSG00000025499;ENSMUSG00000027230;ENSMUSG00000028212;ENSMUSG00000028645;…	Ccnd2;Ccne1;Ranbp3;Calr;Bax;Ikbkg;Map2k1;Ranbp1;Cdc20;Cdk4;Vdac3;Elk1;Tbp;E2f3;Cdc27;Tgfb3;Tert;Hras;Creb3l1;Ccne2;Slc2a1;Anapc4;Ran;Mad2l1;Slc25a4;Pik3r2;Anapc10;Cdc16;Cdkn2a;Fdps;Bub3;Ccnd1;Cdkn2b;Vdac3-ps1;Gm13461;Gm3571	36	up
ko05225	Hepatocellular carcinoma	0.0221	0.0152	1.45	0.0157077	0.121551	ENSMUSG00000003849;ENSMUSG00000003873;ENSMUSG00000004032;ENSMUSG00000004936;ENSMUSG00000006728;ENSMUSG00000007989;ENSMUSG00000008540;ENSMUSG00000009376;ENSMUSG00000009406;ENSMUSG00000016477;ENSMUSG00000021253;ENSMUSG00000021611;ENSMUSG00000021668;ENSMUSG00000021994;ENSMUSG00000024959;ENSMUSG00000025068;ENSMUSG00000025499;ENSMUSG00000028864;ENSMUSG00000028949;ENSMUSG00000029070;ENSMUSG00000029580;…	Nqo1;Bax;Gstm5;Map2k1;Cdk4;Fzd3;Mgst1;Met;Elk1;E2f3;Tgfb3;Tert;Polk;Wnt5a;Bad;Gsto1;Hras;Hgf;Smarcd3;Mxra8;Actb;Dpf1;Pik3r2;Gsta4;Smarcc1;Shc4;Gstp2;Shc1;Cdkn2a;Fzd2;Prkca;Gstp1;Ccnd1;Peg12;WI1-1003N17.1	35	up
ko05206	MicroRNAs in cancer	0.0208	0.0132	1.58	0.00504684	0.0498273	ENSMUSG00000000184;ENSMUSG00000002068;ENSMUSG00000004936;ENSMUSG00000005087;ENSMUSG00000007989;ENSMUSG00000009376;ENSMUSG00000013415;ENSMUSG00000016477;ENSMUSG00000018166;ENSMUSG00000019777;ENSMUSG00000020184;ENSMUSG00000020326;ENSMUSG00000020689;ENSMUSG00000021822;ENSMUSG00000023088;ENSMUSG00000024087;ENSMUSG00000025499;ENSMUSG00000025856;ENSMUSG00000028040;ENSMUSG00000028212;ENSMUSG00000028226;…	Ccnd2;Ccne1;Map2k1;Cd44;Fzd3;Met;Igf2bp1;E2f3;Erbb3;Hdac2;Mdm2;Ccng1;Itgb3;Plau;Abcc1;Cyp1b1;Hras;Pdgfa;Efna4;Ccne2;Mmp16;Tnc;Pdgfra;Pik3r2;Ptgs2;Shc4;Thbs1;Shc1;Cdc25c;Cdkn2a;Hoxd10;Prkca;Ccnd1	33	up
ko05418	Fluid shear stress and atherosclerosis	0.0189	0.0157	1.21	0.160649	0.522685	ENSMUSG00000003849;ENSMUSG00000004032;ENSMUSG00000004221;ENSMUSG00000004864;ENSMUSG00000005354;ENSMUSG00000008540;ENSMUSG00000019370;ENSMUSG00000020048;ENSMUSG00000020592;ENSMUSG00000020689;ENSMUSG00000020738;ENSMUSG00000021477;ENSMUSG00000021796;ENSMUSG00000022261;ENSMUSG00000025068;ENSMUSG00000025856;ENSMUSG00000026021;ENSMUSG00000027087;ENSMUSG00000027646;ENSMUSG00000029580;ENSMUSG00000031538;…	Nqo1;Gstm5;Ikbkg;Mapk13;Txn2;Mgst1;Calm3;Hsp90b1;Sdc1;Itgb3;Sumo2;Ctsl;Bmpr1a;Sdc2;Gsto1;Pdgfa;Sumo1;Itgav;Src;Actb;Plat;Mmp2;Pik3r2;Gsta4;Gpc1;Gstp2;Gm5424;Gstp1;Ass1;WI1-1003N17.1	30	up
ko04932	Non-alcoholic fatty liver disease	0.0183	0.0145	1.26	0.109212	0.393284	ENSMUSG00000000088;ENSMUSG00000000171;ENSMUSG00000002379;ENSMUSG00000003873;ENSMUSG00000004446;ENSMUSG00000014294;ENSMUSG00000017801;ENSMUSG00000020022;ENSMUSG00000020484;ENSMUSG00000021116;ENSMUSG00000021606;ENSMUSG00000021764;ENSMUSG00000022354;ENSMUSG00000024099;ENSMUSG00000025204;ENSMUSG00000028648;ENSMUSG00000029632;ENSMUSG00000031834;ENSMUSG00000036751;ENSMUSG00000038205;ENSMUSG00000041881;…	Cox5a;Sdhd;Ndufa11;Bax;Bid;Ndufa2;Mlx;Ndufa12;Xbp1;Eif2s1;Ndufs6;Ndufs4;Ndufb9;Ndufv2;Ndufb8;Ndufs5;Ndufa4;Pik3r2;Cox6b1;Prkab2;Ndufa7;Gm10053;Cycs;Prkag1;Ndufb6;Gm3244;Gm16418;Gm17257;NewGene_5898	29	up
ko05161	Hepatitis B	0.0183	0.0144	1.27	0.10425	0.387122	ENSMUSG00000002068;ENSMUSG00000003873;ENSMUSG00000004221;ENSMUSG00000004446;ENSMUSG00000004864;ENSMUSG00000004936;ENSMUSG00000008892;ENSMUSG00000009406;ENSMUSG00000016477;ENSMUSG00000017716;ENSMUSG00000021253;ENSMUSG00000024959;ENSMUSG00000025499;ENSMUSG00000025887;ENSMUSG00000027230;ENSMUSG00000027646;ENSMUSG00000028212;ENSMUSG00000031077;ENSMUSG00000031834;ENSMUSG00000032041;ENSMUSG00000039005;…	Ccne1;Bax;Ikbkg;Bid;Mapk13;Map2k1;Vdac3;Elk1;E2f3;Birc5;Tgfb3;Bad;Hras;Casp12;Creb3l1;Src;Ccne2;Fadd;Pik3r2;Tirap;Tlr4;Prkca;Gm10053;Cycs;Fam149a;Vdac3-ps1;Lrrc55;Ywhaq;Gm11226	29	up
ko05163	Human cytomegalovirus infection	0.0183	0.0223	0.82	0.893978	0.870261	ENSMUSG00000003814;ENSMUSG00000003873;ENSMUSG00000004221;ENSMUSG00000004446;ENSMUSG00000004864;ENSMUSG00000004936;ENSMUSG00000006728;ENSMUSG00000009406;ENSMUSG00000016477;ENSMUSG00000019370;ENSMUSG00000020184;ENSMUSG00000020689;ENSMUSG00000025499;ENSMUSG00000027087;ENSMUSG00000027230;ENSMUSG00000027248;ENSMUSG00000027646;ENSMUSG00000029231;ENSMUSG00000031077;ENSMUSG00000031490;ENSMUSG00000031834;…	Calr;Bax;Ikbkg;Bid;Mapk13;Map2k1;Cdk4;Elk1;E2f3;Calm3;Mdm2;Itgb3;Hras;Itgav;Creb3l1;Pdia3;Src;Pdgfra;Fadd;Eif4ebp1;Pik3r2;Tradd;Gnb5;Ptgs2;Cdkn2a;Prkca;Gm10053;Cycs;Ccnd1	29	up
ko05226	Gastric cancer	0.0164	0.0111	1.47	0.0277129	0.172492	ENSMUSG00000002068;ENSMUSG00000003873;ENSMUSG00000004936;ENSMUSG00000007989;ENSMUSG00000009376;ENSMUSG00000016477;ENSMUSG00000021253;ENSMUSG00000021611;ENSMUSG00000021668;ENSMUSG00000021732;ENSMUSG00000021994;ENSMUSG00000025499;ENSMUSG00000027208;ENSMUSG00000028212;ENSMUSG00000028864;ENSMUSG00000029070;ENSMUSG00000029337;ENSMUSG00000031834;ENSMUSG00000032498;ENSMUSG00000035109;ENSMUSG00000037225;…	Ccne1;Bax;Map2k1;Fzd3;Met;E2f3;Tgfb3;Tert;Polk;Fgf10;Wnt5a;Hras;Fgf7;Ccne2;Hgf;Mxra8;Fgf5;Pik3r2;Mlh1;Shc4;Fgf2;Shc1;Fzd2;Ccnd1;Peg12;Cdkn2b	26	up
ko01521	EGFR tyrosine kinase inhibitor resistance	0.0164	0.0092	1.78	0.00227391	0.0252242	ENSMUSG00000002602;ENSMUSG00000003873;ENSMUSG00000004936;ENSMUSG00000009376;ENSMUSG00000018166;ENSMUSG00000024959;ENSMUSG00000025499;ENSMUSG00000025856;ENSMUSG00000026254;ENSMUSG00000027646;ENSMUSG00000028019;ENSMUSG00000028156;ENSMUSG00000028495;ENSMUSG00000028864;ENSMUSG00000029231;ENSMUSG00000031490;ENSMUSG00000031834;ENSMUSG00000035109;ENSMUSG00000037225;ENSMUSG00000042626;ENSMUSG00000050900;…	Axl;Bax;Map2k1;Met;Erbb3;Bad;Hras;Pdgfa;Eif4e2;Src;Pdgfc;Eif4e;Rps6;Hgf;Pdgfra;Eif4ebp1;Pik3r2;Shc4;Fgf2;Shc1;Gm7327;Prkca;Nrg1;Rps6-ps1;Rps6-ps4;Rps6-ps3	26	up
ko01200	Carbon metabolism	0.0233	0.0371	0.63	0.9996	0.870261	ENSMUSG00000000171;ENSMUSG00000004789;ENSMUSG00000011752;ENSMUSG00000015869;ENSMUSG00000019179;ENSMUSG00000020534;ENSMUSG00000021913;ENSMUSG00000023456;ENSMUSG00000023832;ENSMUSG00000024556;ENSMUSG00000024640;ENSMUSG00000025236;ENSMUSG00000025403;ENSMUSG00000025950;ENSMUSG00000026005;ENSMUSG00000026526;ENSMUSG00000028961;ENSMUSG00000028980;ENSMUSG00000030695;ENSMUSG00000031400;ENSMUSG00000031432;…	Sdhd;Dlst;Pgam1;Prpsap1;Mdh2;Shmt1;Ogdhl;Tpi1;Acat2;Me2;Psat1;Adpgk;Shmt2;Idh1;Rpe;Fh1;Pgd;H6pd;Aldoa;G6pdx;Prps1;Gpt2;Idh3a;Pkm;Me1;Gcsh;Pgp;Phgdh;Eno1b;Pgk1;Acat3;Eno1;Gm4735;Pgk1-rs7;Prps1l3;Pgam1-ps2;AC118721.1	37	up
ko00190	Oxidative phosphorylation	0.0227	0.0155	1.46	0.0125687	0.105842	ENSMUSG00000000088;ENSMUSG00000000171;ENSMUSG00000000563;ENSMUSG00000002379;ENSMUSG00000006057;ENSMUSG00000014294;ENSMUSG00000015575;ENSMUSG00000020022;ENSMUSG00000020089;ENSMUSG00000020544;ENSMUSG00000021606;ENSMUSG00000021764;ENSMUSG00000022295;ENSMUSG00000022354;ENSMUSG00000022956;ENSMUSG00000024099;ENSMUSG00000025204;ENSMUSG00000025421;ENSMUSG00000028013;ENSMUSG00000028648;ENSMUSG00000029632;…	Cox5a;Sdhd;Atp5f1;Ndufa11;Atp5g1;Ndufa2;Atp6v0e;Ndufa12;Ppa1;Cox11;Ndufs6;Ndufs4;Atp6v1c1;Ndufb9;Atp5o;Ndufv2;Ndufb8;Hdhd2;Ppa2;Ndufs5;Ndufa4;Atp5h;Cox6b1;Atp5j2;Atp5l;Atp6v1g1;Ndufa7;Gm5436;Gm12231;Atp5k;Gm10221;Ndufb6;Gm3244;Gm16418;Gm17257;NewGene_5898	36	up
ko00230	Purine metabolism	0.0221	0.0124	1.78	0.000444659	0.00795706	ENSMUSG00000002326;ENSMUSG00000006589;ENSMUSG00000015711;ENSMUSG00000015869;ENSMUSG00000017176;ENSMUSG00000020444;ENSMUSG00000020649;ENSMUSG00000020736;ENSMUSG00000020857;ENSMUSG00000020899;ENSMUSG00000020910;ENSMUSG00000022407;ENSMUSG00000022962;ENSMUSG00000024177;ENSMUSG00000025817;ENSMUSG00000026239;ENSMUSG00000026575;ENSMUSG00000026817;ENSMUSG00000027823;ENSMUSG00000027889;ENSMUSG00000028443;…	Gmpr2;Aprt;Prune;Prpsap1;Nt5c3b;Guk1;Rrm2;Nt5c;Nme2;Pfas;Adprm;Adsl;Gart;Nme4;Nudt5;Pde6d;Nme7;Ak1;Gmps;Ampd2;Nudt2;Ak4;Ak2;Paics;Prps1;Pde4a;Pkm;Nme6;Entpd6;Nme1;Ak5;Adk;Gskip;Nt5dc2;Prps1l3	35	up
ko01230	Biosynthesis of amino acids	0.0214	0.0329	0.65	0.998378	0.870261	ENSMUSG00000011752;ENSMUSG00000015869;ENSMUSG00000020534;ENSMUSG00000022571;ENSMUSG00000023262;ENSMUSG00000023456;ENSMUSG00000024640;ENSMUSG00000025007;ENSMUSG00000025140;ENSMUSG00000025403;ENSMUSG00000025950;ENSMUSG00000026005;ENSMUSG00000026520;ENSMUSG00000028179;ENSMUSG00000029752;ENSMUSG00000030268;ENSMUSG00000030695;ENSMUSG00000030826;ENSMUSG00000031432;ENSMUSG00000031700;ENSMUSG00000032279;…	Pgam1;Prpsap1;Shmt1;Pycrl;Acy1;Tpi1;Psat1;Aldh18a1;Pycr1;Shmt2;Idh1;Rpe;Pycr2;Cth;Asns;Bcat1;Aldoa;Bcat2;Prps1;Gpt2;Idh3a;Pkm;Gm5424;Thnsl1;Phgdh;Eno1b;Pgk1;Eno1;Gm4735;Pgk1-rs7;Ass1;Prps1l3;Pgam1-ps2;AC118721.1	34	up
ko04714	Thermogenesis	0.0384	0.0259	1.48	0.001027	0.0140022	ENSMUSG00000000088;ENSMUSG00000000171;ENSMUSG00000000563;ENSMUSG00000002379;ENSMUSG00000004864;ENSMUSG00000006057;ENSMUSG00000007783;ENSMUSG00000011096;ENSMUSG00000014294;ENSMUSG00000017188;ENSMUSG00000020022;ENSMUSG00000020333;ENSMUSG00000020544;ENSMUSG00000021606;ENSMUSG00000021764;ENSMUSG00000022354;ENSMUSG00000022956;ENSMUSG00000024082;ENSMUSG00000024099;ENSMUSG00000025204;ENSMUSG00000025499;…	Cox5a;Sdhd;Atp5f1;Ndufa11;Mapk13;Atp5g1;Cpt1c;Akt1s1;Ndufa2;Coa3;Ndufa12;Acsl6;Cox11;Ndufs6;Ndufs4;Ndufb9;Atp5o;Ndufaf7;Ndufv2;Ndufb8;Hras;Coa5;Creb3l1;Ndufaf1;Ndufaf5;Ndufaf4;Rps6;Ndufs5;Smarcd3;Prkg2;Actb;Ndufa4;Dpf1;Acsl4;Adrb3;Fgfr1;Smarcc1;Atp5h;Cox6b1;Prkab2;Atp5j2;Atp5l;Ndufa7;Gm5436;Gm12231;Coa4;Cox19;Ndufaf6;Atp5k;Coa6;Rps6-ps1;Prkag1;Gm10221;Ndufaf2;Ndufb6;Rps6-ps4;Rps6-ps3;Gm3244;Gm164…	61	up
ko04360	Axon guidance	0.0208	0.0145	1.44	0.0199557	0.138571	ENSMUSG00000000627;ENSMUSG00000005958;ENSMUSG00000007989;ENSMUSG00000009376;ENSMUSG00000020099;ENSMUSG00000021994;ENSMUSG00000025478;ENSMUSG00000025499;ENSMUSG00000026259;ENSMUSG00000027646;ENSMUSG00000028040;ENSMUSG00000028289;ENSMUSG00000028664;ENSMUSG00000028780;ENSMUSG00000028883;ENSMUSG00000028969;ENSMUSG00000029121;ENSMUSG00000030084;ENSMUSG00000030257;ENSMUSG00000030774;ENSMUSG00000031284;…	Sema4f;Ephb3;Fzd3;Met;Unc5b;Wnt5a;Dpysl4;Hras;Ngef;Src;Efna4;Epha7;Ephb2;Sema3c;Sema3a;Cdk5;Crmp1;Plxna1;Srgap3;Pak1;Pak3;Slit2;Pik3r2;Neo1;Ryk;Plxnb2;Rhod;Lrrc4c;Prkca;Pard6g;Unc5c;Cfl2;Sema3e	33	up
ko04910	Insulin signaling pathway	0.017	0.0164	1.04	0.450861	0.870261	ENSMUSG00000002997;ENSMUSG00000003865;ENSMUSG00000004936;ENSMUSG00000009406;ENSMUSG00000019370;ENSMUSG00000022637;ENSMUSG00000024143;ENSMUSG00000024959;ENSMUSG00000025153;ENSMUSG00000025499;ENSMUSG00000026254;ENSMUSG00000028156;ENSMUSG00000028495;ENSMUSG00000031490;ENSMUSG00000031834;ENSMUSG00000032737;ENSMUSG00000035109;ENSMUSG00000038205;ENSMUSG00000039737;ENSMUSG00000040618;ENSMUSG00000042626;…	Prkar2b;Gys1;Map2k1;Elk1;Calm3;Cblb;Rhoq;Bad;Fasn;Hras;Eif4e2;Eif4e;Rps6;Eif4ebp1;Pik3r2;Inppl1;Shc4;Prkab2;Prkrip1;Pck2;Shc1;Gm7327;Flot1;Rps6-ps1;Prkag1;Rps6-ps4;Rps6-ps3	27	up
